# Supplementary material for: Texture Evaluation and In Vivo Oral Tactile Perceptions of Cooked Wheat Pasta Sheets Partially Substituted with Pea Protein
Source: Foods. 2024 Nov 26;13(23):3798. doi: 10.3390/foods13233798 (PMC11640413; doi:10.3390/foods13233798)
Supplement: Supplementary file 1 [file foods-13-03798-s001.zip]

Archive with 1 entries (1 files):
- foods-3333878-supplementary.pdf
